# Supplementary material for: The ITS analysis and identification of Actinidia eriantha and its related species
Source: PLoS One. 2022 Sep 22;17(9):e0274358. doi: 10.1371/journal.pone.0274358 (PMC9498973; doi:10.1371/journal.pone.0274358)
Supplement: S1 Table — (XLS) [file pone.0274358.s001.xls]

## Sheet: Sheet3
Species Name	Haplotype
		1	1	2	2	2	3	3	3	3	4	4	4	4	4	4	5	5	5	6	6	6	6	6	6	6	7	7	7	7	7	7	7	8	8	8	8	8	8	8	8	8	9	9	9	9	9	9	9
		2	3	0	1	8	4	5	8	9	2	4	5	6	7	8	1	7	8	0	1	2	3	4	7	8	0	3	4	5	7	8	9	0	1	2	3	4	5	6	7	9	0	1	2	3	4	5	6
A.eriantha	MH1 (OK036712)	C	T	A	C	C	T	T	C	T	T	C	T	C	T	C	G	A	G	A	G	G	T	T	T	T	T	C	G	G	C	T	C	C	T	T	T	T	C	C	T	C	/	C	C	C	T	T	T
	MH2 (OK036713)	*	*	*	*	*	*	*	*	*	*	*	*	*	*	*	*	*	R	*	*	*	*	*	*	*	*	*	*	*	*	*	*	*	*	*	*	/	*	*	*	*	/	*	*	*	*	*	*
	MH3 (OK036795)	*	*	*	*	*	*	*	*	*	*	*	*	*	*	*	*	*	*	*	*	*	*	*	*	C	*	*	*	*	*	*	*	*	*	*	*	*	*	*	*	*	/	*	*	*	*	*	*
	MH4 (OK036796)	*	*	*	*	*	*	*	*	*	*	*	*	*	*	*	*	*	*	*	*	*	*	*	*	C	*	*	*	*	*	*	*	*	*	*	*	*	*	*	*	*	/	*	*	*	*	*	*
	MH5 (OK036797)	*	*	*	*	*	*	*	*	*	*	*	*	*	*	*	*	*	A	*	*	*	*	*	*	C	*	*	*	*	*	*	*	*	*	*	*	*	*	*	*	*	/	*	*	*	*	*	*
	MH6 (MG714287)	*	*	*	*	*	*	*	*	*	*	*	*	T	*	*	*	*	*	*	*	*	*	*	*	*	*	*	*	*	*	*	*	*	*	*	*	*	*	*	*	*	/	*	*	*	*	*	*
	MH7 (KP314044)	*	*	*	*	*	*	*	*	*	*	*	*	*	*	*	*	*	*	*	*	*	*	*	*	*	*	*	*	*	*	*	*	*	*	*	*	*	*	*	*	*	/	*	*	*	*	*	*
	MH8 (KP314039)	*	*	*	*	*	*	*	*	*	*	*	*	*	*	*	*	*	*	*	*	*	*	*	*	*	*	*	*	*	*	*	*	*	*	*	*	*	*	*	*	*	/	*	*	*	*	*	*
	MH9 (KP314038)	*	*	*	*	*	*	*	*	*	*	*	*	*	*	*	*	*	*	*	*	*	*	*	*	*	*	*	*	*	*	*	*	*	*	*	*	*	*	*	*	*	/	*	*	*	*	*	*
A. hemsleyana	CY1 (OK036804)	*	*	*	T	T	*	/	*	*	*	*	*	*	*	*	*	*	A	*	*	T	*	*	*	*	*	T	A	*	*	/	A	A	C	*	A	*	T	T	C	T	/	*	*	*	*	*	*
	CY2 (KC519783)	*	*	*	T	T	*	/	*	*	*	*	*	*	*	*	*	*	A	*	*	T	*	*	*	*	*	T	A	*	*	/	A	A	C	*	A	*	T	T	C	T	/	*	*	*	*	*	*
	CY3 (AF323802)	*	*	*	T	T	*	/	*	*	*	*	*	*	*	*	*	*	A	*	*	T	*	*	*	*	*	T	A	*	*	/	A	A	C	*	A	*	T	T	C	T	/	*	*	*	*	*	*
A. valvata	DE1 (OK036803)	*	C	*	*	*	*	/	*	*	C	*	*	*	*	G	*	G	A	*	*	*	*	*	*	*	*	A	A	A	*	*	*	*	*	C	*	*	T	*	*	*	/	*	T	*	*	C	*
	DE2 (MG714283)	*	C	*	*	*	*	/	*	*	C	*	*	*	*	G	*	G	A	*	*	*	*	*	*	*	*	A	A	A	*	*	*	*	*	C	*	*	T	*	*	*	/	*	T	*	*	C	*
	DE3 (MG714281)	*	C	*	*	*	*	/	*	*	C	*	*	*	*	G	*	G	A	*	*	*	*	*	*	*	*	A	A	A	*	*	*	*	*	C	*	*	T	*	*	*	/	*	T	*	*	C	*
	DE4 (KC519764)	*	C	*	T	*	*	/	*	*	C	*	*	*	*	G	*	G	A	*	*	*	*	*	*	*	*	A	A	A	*	*	*	*	*	C	*	*	T	*	*	*	/	*	T	*	*	C	*
	DE5 (AF323842)	*	C	*	*	*	*	/	*	*	C	*	*	*	*	G	*	G	A	*	*	*	*	*	*	*	*	A	A	A	*	*	*	*	*	C	*	*	T	*	*	*	/	*	T	*	*	C	*
A. polygama	GZ1 (OK036798)	*	*	*	T	*	*	/	*	*	*	*	*	*	*	T	*	*	A	*	*	*	*	*	*	*	*	T	A	*	*	*	*	*	*	C	*	*	T	*	*	T	/	*	*	T	*	*	*
	GZ2 (KP314060)	*	*	*	T	*	*	/	*	*	*	*	*	*	*	T	*	*	A	*	*	*	*	*	*	*	*	T	A	*	*	*	*	*	*	C	*	*	T	*	*	*	/	*	*	T	C	*	/
	GZ3 (KP314051)	*	*	*	T	*	*	/	*	*	*	*	*	*	*	T	A	*	A	*	*	*	*	*	*	*	*	T	A	*	*	*	*	*	*	C	*	*	T	*	*	*	/	*	*	T	C	*	/
	GZ4 (KC519766)	*	*	*	T	*	*	/	*	*	*	*	*	*	*	T	*	*	A	*	*	*	*	*	*	*	*	T	A	*	*	*	*	*	*	C	*	*	T	*	*	T	/	*	*	T	T	*	*
	GZ5 (AF323796)	*	*	*	T	*	*	/	*	*	*	*	*	*	*	T	/	*	A	*	*	*	*	*	*	*	*	T	A	*	*	*	*	*	*	C	*	*	T	*	*	*	/	*	*	T	C	*	/
A. melanandra	HL1 (OK036799)	*	C	*	*	*	C	/	A	*	*	*	*	*	*	*	*	G	A	*	*	*	C	C	*	*	C	/	A	T	G	G	G	*	G	A	*	C	T	*	*	*	C	*	*	*	C	*	C
	HL2 (AF443211)	*	C	*	*	*	C	/	A	*	*	*	*	*	*	*	*	G	A	*	*	*	C	C	*	*	*	T	A	*	*	*	*	*	*	C	*	C	T	*	*	*	C	*	*	*	C	*	C
	HL3 (MG714282)	*	C	*	*	*	C	/	A	*	*	*	*	*	*	*	*	G	A	*	*	*	C	C	*	*	*	*	A	*	*	*	*	*	*	C	*	C	T	*	*	*	C	*	*	*	C	*	C
	HL4 (AF323808)	*	C	*	*	*	C	/	A	*	*	*	*	*	*	*	*	G	A	*	*	*	C	C	*	*	*	/	A	T	G	G	G	*	G	C	*	C	T	*	*	*	T	*	*	*	C	*	C
A. arguta	WD1 (OK036800)	*	C	*	*	*	C	/	A	*	*	*	*	*	*	*	*	G	A	*	*	*	C	C	*	*	*	T	A	*	*	*	*	*	*	C	*	C	T	*	*	*	C	*	*	*	C	*	C
	WD2 (KP314061)	*	C	*	*	*	C	/	A	*	*	*	*	*	*	*	*	G	A	*	*	*	C	C	*	*	C	/	A	T	G	G	G	*	G	A	*	C	T	*	*	*	C	*	*	*	C	*	C
	WD3 (KP314034)	*	C	*	*	*	C	/	A	*	*	*	*	*	C	*	*	*	*	*	*	*	C	*	*	*	*	T	A	*	*	*	*	*	*	C	*	C	T	*	*	/	/	T	*	*	C	*	C
	WD4 (AF323836)	*	C	*	*	*	C	/	A	*	*	*	*	*	*	*	*	G	A	*	*	*	C	C	*	*	C	/	A	T	G	G	G	*	G	A	*	C	T	*	*	*	C	*	*	*	C	*	C
	WD5 (AF323835)	*	C	*	*	*	C	/	A	*	*	*	*	*	*	*	*	G	A	*	/	/	/	/	*	*	C	/	A	T	G	G	G	*	G	A	*	C	T	*	*	*	C	*	*	*	C	*	C
	WD6 (KP314062)	*	C	/	*	*	C	/	A	*	*	*	*	*	C	*	*	*	*	*	*	*	C	*	*	*	*	T	A	*	*	*	*	*	*	C	*	C	T	*	*	/	/	T	*	*	C	*	C
A. callosa	YS1 (OK036805)	*	*	*	T	*	*	*	*	C	C	*	*	*	*	*	*	*	A	*	*	*	*	*	C	*	*	*	*	*	*	*	*	*	*	*	*	*	T	/	G	T	/	*	*	*	*	*	*
	YS2 (AF323803)	*	*	*	T	*	*	*	*	C	C	*	*	*	*	*	*	*	A	*	*	*	*	*	*	*	*	*	*	*	*	*	*	*	*	*	*	*	T	/	G	T	/	*	*	*	*	*	*
	YS3 (MH808396)	*	*	*	T	*	*	*	*	C	C	*	*	*	*	*	*	*	A	*	*	*	*	*	*	*	*	*	*	*	*	*	*	*	*	*	*	*	T	/	G	T	/	*	*	*	*	*	*
	YS4 (MH808395)	*	*	*	T	*	*	*	*	C	C	*	*	*	*	*	*	*	C	*	*	*	*	*	*	*	C	*	*	*	*	*	*	*	*	*	*	*	T	/	C	T	/	*	*	*	*	*	C
	YS5 (KC519753)	*	*	*	T	*	*	*	*	C	C	*	*	*	*	*	*	*	C	*	*	*	*	*	*	*	C	*	*	*	*	*	*	*	*	*	*	*	T	/	C	T	/	*	*	*	*	*	C
	YS6 (KC519739)	*	*	*	T	*	*	*	*	C	C	*	*	*	*	*	*	*	A	*	*	*	*	*	C	*	*	*	*	*	*	*	*	*	*	*	*	*	T	/	G	T	/	*	*	*	*	*	*
	YS7 (AF323804)	*	*	*	T	*	*	*	*	C	C	*	*	*	*	*	*	*	A	*	*	*	*	/	C	*	*	*	*	*	*	*	*	*	*	*	*	*	T	/	G	T	/	*	*	*	*	*	*
	YS8 (AF323828)	*	*	*	T	*	*	/	*	*	*	T	*	*	*	T	*	*	/	*	*	T	*	*	*	*	*	T	A	A	*	C	T	A	C	*	C	*	T	T	C	T	/	*	*	*	*	*	*
A. chinensis	ZH1 (OK036801)	*	*	*	T	*	*	/	*	*	*	T	*	*	*	T	*	*	A	/	*	T	*	*	*	*	*	T	A	A	*	C	T	A	C	*	C	*	T	T	C	T	/	*	*	*	*	*	*
	ZH2 (OK036802)	*	*	*	T	*	*	/	*	*	*	T	*	*	*	T	*	*	A	/	*	T	*	*	*	*	*	T	A	A	*	C	T	A	C	*	C	*	T	T	C	T	/	*	*	*	*	*	*
	ZH3 (KC832305)	*	*	*	T	*	*	/	A	*	*	*	C	A	*	*	*	*	A	*	*	T	*	*	*	*	*	T	A	*	*	/	T	A	C	*	*	*	T	T	C	T	/	*	*	*	*	*	*
	ZH4 (KC832307)	A	*	*	T	*	*	/	A	C	*	*	*	A	*	*	*	*	A	*	*	T	*	*	*	*	*	T	A	*	*	/	T	A	C	*	C	*	T	T	C	T	/	*	*	*	*	*	*
	ZH5 (KC832316)	*	*	*	T	*	*	/	A	*	*	*	C	A	*	*	*	*	A	*	*	T	*	*	*	*	*	T	A	*	*	/	T	A	C	*	*	*	T	T	C	T	/	*	*	*	*	*	*
	ZH6 (KC832302)	*	*	*	T	*	*	/	A	*	*	*	C	A	*	*	*	*	A	*	*	T	*	*	*	*	*	T	A	*	*	/	T	A	C	*	*	*	T	T	C	T	/	*	*	*	*	*	*
[truncated: 146 more columns]

## Sheet: Sheet4
单倍型	特异位点																																	Genbank号
	2	4	7	7	8	8	8	9	9	9	1	1	1	1	1	1	2	2	4	4	4	4	4	4	4	4	5	5	5	5	5	6	6
	8	8	3	9	3	5	7	2	3	5	0	1	2	2	4	8	0	3	1	2	3	3	4	4	8	9	0	3	4	7	8	1	2
											9	5	2	8	7	4	5	2	6	2	5	6	6	8	7	3	1	0	2	4	2	0	0
MH1	C	C	C	C	T	C	T	C	C	T	C	G	G	/	G	T	T	C	G	T	A	C	A	C	T	C	C	A	G	C	C	G	G	OK036712
MH2	*	*	*	*	*	*	*	*	*	*	*	*	*	/	*	*	*	*	*	*	*	*	*	*	*	*	*	*	*	*	*	*	*	OK036713
MH3	*	*	*	*	*	*	*	*	*	*	*	*	*	/	*	*	*	*	*	*	*	*	*	*	*	*	*	*	*	*	*	*	*	OK036795
MH4	*	*	*	*	*	*	*	*	*	*	*	*	*	/	*	*	*	*	*	*	*	*	*	*	*	*	*	*	*	*	*	*	*	OK036796
MH5	*	*	*	*	*	*	*	*	*	*	*	*	*	/	*	*	*	*	*	*	*	*	*	*	*	*	*	*	*	*	*	*	*	OK036797
MH6	*	*	*	*	*	*	*	*	*	*	*	*	*	/	*	*	*	*	*	*	*	*	*	*	*	*	*	*	*	*	*	*	*	MG714287
MH7	*	*	*	*	*	*	*	*	*	*	*	*	*	/	*	*	*	*	*	*	*	*	*	*	*	*	*	*	*	*	*	*	*	KP314044
MH8	*	*	*	*	*	*	*	*	*	*	*	*	*	/	*	*	*	*	*	*	*	*	*	*	*	*	*	*	*	*	*	*	*	KP314039
MH9	*	*	*	*	*	*	*	*	*	*	*	*	*	/	*	*	*	*	*	*	*	*	*	*	*	*	*	*	*	*	*	*	*	KP314038
CY1	T	*	T	A	A	T	C	*	*	*	T	*	*	A	*	*	A	*	*	*	*	*	*	T	*	T	T	*	A	T	G	T	*	OK036804
CY2	T	*	T	A	A	T	C	*	*	*	T	*	*	A	*	*	A	*	*	*	*	*	*	T	*	T	T	*	A	T	G	T	*	KC519783
CY3	T	*	T	A	A	T	C	*	*	*	T	*	*	A	*	*	A	*	*	*	*	*	*	T	*	T	T	*	A	T	G	T	*	AF323802
DE1	*	G	A	*	*	T	*	T	*	C	*	*	C	/	*	C	A	A	*	*	C	*	*	*	C	T	*	G	A	T	G	C	T	OK036803
DE2	*	G	A	*	*	T	*	T	*	C	*	*	C	/	*	C	A	A	*	*	C	*	*	*	C	T	*	G	A	T	G	C	T	MG714283
DE3	*	G	A	*	*	T	*	T	*	C	*	*	C	/	*	C	A	A	*	*	C	*	*	*	C	T	*	G	A	T	G	C	T	MG714281
DE4	*	G	A	*	*	T	*	T	*	C	*	*	C	/	*	C	A	A	*	*	C	*	*	*	C	T	*	G	A	T	G	C	T	KC519764
DE5	*	G	A	*	*	T	*	T	*	C	*	*	C	/	*	C	A	A	*	*	C	*	*	*	C	T	*	G	A	T	G	C	T	AF323842
GZ1	*	T	T	*	*	T	*	*	T	*	*	A	*	/	T	*	A	*	A	*	*	T	*	*	*	T	*	*	A	T	G	T	*	OK036798
GZ2	*	T	T	*	*	T	*	*	T	*	*	A	*	/	T	*	A	*	A	*	*	T	*	G	*	T	*	*	A	T	G	T	*	KP314060
GZ3	*	T	T	*	*	T	*	*	T	*	*	A	*	/	T	*	A	*	A	*	*	T	*	G	*	T	*	*	A	T	G	T	*	KP314051
GZ4	*	T	T	*	*	T	*	*	T	*	*	A	*	/	T	*	A	*	A	*	*	T	*	*	*	T	*	*	A	T	G	T	*	KC519766
GZ5	*	T	T	*	*	T	*	*	T	*	*	A	*	/	T	*	A	*	A	*	*	T	*	G	*	T	*	*	A	T	G	T	*	AF323796
HL1	*	*	/	G	*	T	*	*	*	*	*	*	*	/	*	*	A	*	*	*	G	*	*	*	*	T	*	*	A	T	G	C	*	OK036799
HL2	*	*	T	*	*	T	*	*	*	*	*	*	*	/	*	*	A	*	*	*	*	*	*	*	*	T	*	*	A	T	G	C	*	AF443211
HL3	*	*	*	*	*	T	*	*	*	*	*	*	*	/	*	*	A	*	*	*	G	*	*	*	*	T	*	*	A	T	G	C	*	MG714282
HL4	*	*	/	G	*	T	*	*	*	*	*	*	*	/	*	*	A	*	*	*	*	*	*	*	*	T	*	*	A	T	G	C	*	AF323808
WD1	*	*	T	*	*	T	*	*	*	*	*	*	*	/	*	*	A	*	*	*	*	*	*	*	*	T	*	*	A	T	G	C	*	OK036800
WD2	*	*	/	G	*	T	*	*	*	*	*	*	*	/	*	*	A	*	*	*	*	*	*	*	*	T	*	*	A	T	G	C	*	KP314061
WD3	*	*	T	*	*	T	*	*	*	*	*	*	*	/	*	*	A	*	*	*	*	*	*	*	*	T	*	*	A	T	G	C	*	KP314034
WD4	*	*	/	G	*	T	*	*	*	*	*	*	*	/	*	*	A	*	*	*	*	*	*	*	*	T	*	*	A	T	G	C	*	AF323836
WD5	*	*	/	G	*	T	*	*	*	*	*	*	*	/	*	*	A	*	*	*	*	*	*	*	*	T	*	*	A	T	G	C	*	AF323835
WD6	*	*	T	*	*	T	*	*	*	*	*	*	*	/	*	*	A	*	*	*	*	*	*	*	*	T	*	*	A	T	G	C	*	KP314062
YS1	*	*	*	*	*	T	G	*	*	*	*	*	*	/	*	*	A	*	*	C	*	*	G	*	*	T	*	*	A	T	G	T	*	OK036805
YS2	*	*	*	*	*	T	G	*	*	*	*	*	*	/	*	*	A	*	*	C	*	*	G	*	*	T	*	*	A	T	G	T	*	AF323803
YS3	*	*	*	*	*	T	G	*	*	*	*	*	*	/	*	*	A	*	*	C	*	*	G	*	*	T	*	*	A	T	G	T	*	MH808396
YS4	*	*	*	*	*	T	C	*	*	*	*	*	*	/	*	*	A	*	*	C	*	*	G	*	*	T	*	*	A	T	T	C	*	MH808395
YS5	*	*	*	*	*	T	C	*	*	*	*	*	*	/	*	*	A	*	*	C	*	*	G	*	*	T	*	*	A	T	T	C	*	KC519753
YS6	*	*	*	*	*	T	G	*	*	*	*	*	*	/	*	*	A	*	*	C	*	*	G	*	*	T	*	*	A	T	G	T	*	KC519739
YS7	*	*	*	*	*	T	G	*	*	*	*	*	*	/	*	*	A	*	*	C	*	*	G	*	*	T	*	*	A	T	G	T	*	AF323804
YS8	*	T	T	T	C	T	C	*	*	*	*	*	*	/	*	*	A	*	*	C	*	*	G	*	*	T	*	*	A	T	T	C	*	AF323828
ZH1	*	T	T	T	C	T	C	*	*	*	*	*	*	/	A	*	A	*	*	*	*	*	*	*	*	T	*	*	A	T	G	T	*	OK036801
ZH2	*	T	T	T	C	T	C	*	*	*	*	*	*	/	*	*	A	*	*	*	*	*	*	*	*	T	*	*	A	T	G	T	*	OK036802
ZH3	*	*	T	T	*	T	C	*	*	*	*	*	*	/	A	*	A	*	*	*	*	*	*	*	*	T	*	*	A	T	G	T	*	KC832305
ZH4	*	*	T	T	C	T	C	*	*	*	*	*	*	/	*	*	A	*	*	*	*	*	*	*	*	T	*	*	A	T	G	T	*	KC832307
ZH5	*	*	T	T	*	T	C	*	*	*	*	*	*	/	*	*	A	*	*	*	*	*	*	*	*	T	*	*	A	T	G	T	*	KC832316
ZH6	*	*	T	T	*	T	C	*	*	*	*	*	*	/	A	*	A	*	*	*	*	*	*	*	*	T	*	*	A	T	G	T	*	KC832302
